# Supplementary material for: A Comparative Meta-Analysis and in silico Analysis of Differentially Expressed Genes and Proteins in Canine and Human Bladder Cancer
Source: Front Vet Sci. 2020 Nov 16;7:558978. doi: 10.3389/fvets.2020.558978 (PMC7701042; doi:10.3389/fvets.2020.558978)
Supplement: Supplementary file 1 [file Data_Sheet_1.ZIP]

Archive with 4 entries (4 files):
- Supplementary Figure 1.docx
- Supplementary Figure 2.docx
- Supplementary Figure 3.docx
- Supplementary Table 1.xlsx
